# Supplementary material for: Development and Validation of Accelerometer-Based Machine Learning Models for Classifying Walking, Running, and Jumping Activities
Source: Sensors (Basel). 2026 Apr 30;26(9):2810. doi: 10.3390/s26092810 (PMC13165600; doi:10.3390/s26092810)
Supplement: Supplementary file 1 [file sensors-26-02810-s001.zip]

Archive with 2 entries (2 files):
- tableS1.pdf
- video_S1.mp4
